# Supplementary material for: Self-Reporting of Risk Pathways and Parameter Values for Foot-and-Mouth Disease in Slaughter Cattle from Alternative Production Systems by Kenyan and Ugandan Veterinarians
Source: Viruses. 2021 Oct 20;13(11):2112. doi: 10.3390/v13112112 (PMC8621966; doi:10.3390/v13112112)
Supplement: Supplementary file 1 [file viruses-13-02112-s001.zip]

Archive with 2 entries (2 files):
- Supplementary Material File S1.pdf
- Supplementary material File S2.pdf
